# Supplementary material for: Diversity of flavour characteristics of table grapes and their contributing volatile compounds analysed by the solvent-assisted flavour evaporation method
Source: Hortic Res. 2024 Feb 26;11(4):uhae048. doi: 10.1093/hr/uhae048 (PMC11031413; doi:10.1093/hr/uhae048)
Supplement: Web_Material_uhae048 [file web_material_uhae048.zip]

Archive with 3 entries (3 files):
- Fig. S1..pdf
- Fig. S2.pdf
- Supplemental data.docx
